# Supplementary material for: Whole-Genome Analysis Reveals That Bacteriophages Promote Environmental Adaptation of Staphylococcus aureus via Gene Exchange, Acquisition, and Loss
Source: Viruses. 2022 May 31;14(6):1199. doi: 10.3390/v14061199 (PMC9230882; doi:10.3390/v14061199)
Supplement: Supplementary file 1 [file viruses-14-01199-s001.zip]

Archive with 1 entries (1 files):
- viruses-1719884-supplementary.pdf
